# Supplementary material for: Cuproptosis engages in c-Myc-mediated breast cancer stemness
Source: J Transl Med. 2023 Jun 23;21:409. doi: 10.1186/s12967-023-04204-5 (PMC10288777; doi:10.1186/s12967-023-04204-5)
Supplement: Supplementary file 1 — Additional file 1. Table S1 Clinicopathological features of breast cancer samples for IHC staining. [file 12967_2023_4204_MOESM1_ESM.xlsx]

## Sheet: IHC score
PatientID	c-myc	CD133	CD44	CD24	ALDH1A1
20161355	3.33333	3.66667	2	1.66667	3.33333
20161356	4	0	1	4	4
20161356	2.66667	0	0	0	3.33333
20161356	3.33333	2.66667	0	4	3
20161356	3	3	4	4	3.66667
20161357	3.33333	1.33333	1.66667	1.33333	1.33333
20162825	1	1	4	4	0.666667
20162825	1	3.33333	4	4	3.33333
20170976	3.66667	3	4	4	3
20170977	3.66667	2.66667	0	3.66667	2.33333
20171060	2.66667	1	2.33333	4	4
20171060	2.33333	3.33333	3	3	2
20171622	3	3	3	3.33333	3
20171622	3	2	2.66667	4	4
20171835	2.66667	1.33333	3	3.66667	3.33333
20171835	3	2	0.666667	4	3
20180744	4	0	4	4	4
20180744	4	2	4	2	1.66667
20185758	4	1	1.33333	1.33333	4
20185758	0	1.66667	1.33333	4	1.33333
20186201	3	0	3.33333	4	3
20186202	3	0.666667	3.66667	4	3.33333
20190298	2	0.666667	4	4	4
20190299	2.66667	2.33333	4	2.66667	1
20191386	2.66667	3	4	4	4
20191387	4	1.33333	3.66667	3	1
20192265	3.66667	2.66667	4	4	3.33333
20192266	2.33333	3.33333	2.66667	1	3.33333
20192387	1.33333	0.666667	3.66667	3.33333	3
20192388	0	2.66667	2.66667	1.33333	3
20192548	0.333333	1.66667	3.66667	5	2
20192549	3.66667	0.333333	0	4	2.33333
20192781	4	4	4	3.66667	2.66667
20192782	1	0	0	2	8
20193473	2	1.66667	4	4	2
20193474	2.33333	3.33333	1	3.33333	1.33333
20194738	4	3.66667	3	4	3.66667
20194739	3.33333	4	4	4	3.33333
20196701	3.66667	0	3	4	2.66667
20196702	2	1	2.66667	4	1
20200809	3.66667	2.33333	4	4	3.66667
20200810	3.66667	1.33333	1.33333	2.66667	0.666667
20200902	3.33333	3.33333	4	4	4
20200903	3	0	2.33333	1	3
20202117	3.66667	2	3	4	2.33333
20202118	0.666667	1.33333	4	4	4
20202121	3	0	3.33333	4	2
20202122	0	1.66667	4	3	2
20202122	3.66667	2	4	3.66667	3.33333
20202123	2.33333	3.66667	4	4	2.33333
20202193	3.66667	0	3.66667	2.33333	1
20202194	3.66667	0.666667	4	1.33333	4
20202269	2.66667	1.66667	4	4	3.33333
20202270	4	4	4	2.66667	2
20202611	2.66667	3	3.33333	4	3
20202612	4	1	3.33333	4	3
20202686	1.33333	3.66667	4	3.33333	2.66667
20202687	3.66667	4	2.33333	3	1
20141551	7.33333	1.33333	3	3.66667	5.33333
20141552	10.6667	1.66667	3.66667	4	4
20144080	10.6667	1.66667	4	0.333333	5
20144081	12	1	4	4	2
20150095	10.6667	3	5.66667	2.66667	3
20150096	8	2	6	4	3
20151297	12	2.66667	8	3.66667	5.33333
20151298	8	3	8	4	4
20151518	12	0.666667	6.66667	2.66667	3.66667
20151519	8	0.333333	4	1.66667	2.33333
20151530	12	3	8	1	4
20151531	8	2.66667	8	4	8
20152400	9.33333	3.66667	3.66667	0	3.66667
20152401	10.6667	2.33333	3	0	4
20152572	10	2.66667	3.66667	3.33333	4
20152573	7.33333	3.66667	6.66667	2.66667	5.33333
20154188	7	0.333333	7.33333	4.66667	5.66667
20154189	10.6667	4	4.66667	0	1.33333
20154190	12	2	6	3	6
20154191	8	1.66667	1.66667	0	2.66667
20154447	9.33333	3	7.33333	2.33333	3
20154448	9.33333	3.66667	8	0	3
20154473	8	2.33333	6.66667	4
20154474	8	1.66667	4	4
20154690	7.33333	3	8	4	3.33333
20154691	6	3	6.66667	4	1.33333
20160232	12	1	8	4	3.33333
20160233	12	1	6.66667	4	3.33333
20161096	10.6667	2	1.66667	4	3.66667
20161097	7	1.33333	2.66667	4	6.66667
20172025	10	1	7.33333	0	1.66667
20172026	9.33333	2.33333	6	2	3
20174326	10	4	6.66667	0.333333	4
20174327	7	2.66667	8	1.33333	4
20174557	12	2.33333	6.66667	3.33333	3.33333
20174558	8	1	6	1.66667	3.66667
20175940	12	2.66667	8	0	4
20175941	6	0.666667	8	0.666667	5.33333
20175950	12	3	8	2.66667	1.66667
20175951	7.33333	1	6.33333	0.666667	1.66667
20176125	12	4	8	1.66667	8
20176126	8	2	0	2.66667	5.33333
20180166	12	0	8	1	2.66667
20180167	8	2.66667	6.66667	0	2
20180462	12	3.66667	8	4	4
20180463	12	3	8	0	3.66667
20151559	6	3	4	0	4
20151560	8	2.33333	8	4	3.33333
20190592	8	3	3.66667	0	2.66667
20190593	9.33333	3	3	2.33333	3.33333
20190710	12	2.66667	7.33333	2.66667	8
20190711	12	0.666667	2	3.33333	6
20190804	4.66667	3.33333	2	0	5
20190805	8	2.66667	2.66667	0.666667	3.33333
20190911	12	3	3	0	3
20190912	9.33333	2.66667	2.66667	0	4
20190930	5.33333	3	8	0	4
20190931	8	2.66667	6.33333	0	3.33333
20195503	7.33333	2	3.33333	3.33333	3
20195504	12	2.66667	5.33333	4	6.66667

## Sheet: Sheet2
Patient ID	Age	STAGE	ER	PR	HER-2	ki-67（%）
20141552	64	IIIC（T2N3M0）	++	++	++	>15+
20144081	58	IIIA（T1N2M0）	-	-	2+	8
20150096	61	IIIC（T2N3M0）	+	-	3+	50
20151298	50	IIIA（T2N2M0）	++	+++	+	30+
20151519	41	IIIA（T1N2M0）	+++	+++	+	20
20151531	60	IIIA（T2N2M0）	-	-	-	40+
20151560	45	IIIA（T2N2M0）	-	-	3+	15+
20152401	37	IIIC（T3N3M0）	weakly positive	-	+++	30+
20152573	57	IIIA（T2N2M0）	+	-	-	30+
20154189	64	IIIA（T2N2M0）	2+	+	2+	30+
20154191	46	IIIA（T2N2M0）	+	-	3+	30
20154448	54	IIIA（T2N2M0）	+	-	+++	50
20154474	62	IIIA（T2N2M0）	+	-	-	40
20154691	46	IIIA（T2N2M0）	-	-	++	50
20160233	54	IIIA（T2N2M0）	++	+	+	10
20161097	44	IIIC（T1N3M0）	++	+	++	15
20161355	45	IIIA（T2N2M0）	+++	+++	++	15
20161356	53	IIIA（T2N2M0）	+	+	2+	20
20161357	52	IIIA（T3N2M0）	-	-	3+	50
20162825	73	IIIC（T3N3M0）	-	-	++	60
20170977	66	IIIA（T2N2M0	-	-	3+	50
20171060	53	IIIC（T2N3M0）	3+	3+	3+	5
20171622	69	IIIC（（T2N3M0）	-	-	3+	80
20171835	59	IIIA（T2N2M0））	+++	3+	+	10
20172026	66	IIIC（（T2N3M0）	-	-	+	70
20174327	37	IIIC（T2N3M0）	-	-	3+	40
20174558	48	IIIC（T2N3M0）	+	+	2+	50
20175941	70	IIIA（T2N2M0）	3+	2+	3+	67
20175951	49	IIB（T2N1M0）	+	+	1+	30
20176126	62	IIIC（T1N3M0）	-	-	+	3+
20180167	56	IIIA（T2N2M0）	+	-	+	70+
20180463	30	IIIA（T2N2M0）	-	-	3+	70
20180744	48	IIIA（T2N2M0）	+	+	-	70
20181194	70	IIIC（T2N3M0）	+	+	-	60
20181216	54	IIIA（T2N2M0）	-	-	3+	30
20181567	58	IIIA（T2N2M0）	+	+	2+	40+
20181731	71	IIIC（T2N3M0）	+	+	2+	20
20181929	39	IIB（T1N2M0）	+	+	1+	15
20182522	63	IIIC（T2N3M0）	+	-	3+	85
20183261	67	)IIIC（T2N3M0）	+	+	-	5
20183685	66	IIB（T1N2M0）	+	+	2+	30
20183732	64	IIIA（T3N2M0）	-	-	2+	约30
20184212	60	IIIC（T1N3M0）	-	-	-	30
20185758	50	IIIC（T2N3M0）	+	-	+	30+
20186202	43	IIIA（T2N2M0）	+	-	3+	10
20190299	64	IIIA（T1N2M0）	+	+	3+	70
20190593	44	IIIA（T2N2M0）	-	-	-	80
20190711	62	IIIC（T2N3M0）	+	+	1+	20
20190805	57	IIIC（T2N3M0）	-	-	0	70
20190912	32	IIIA（T2N2M0）	+	+	3+	50
20190931	48	IIIA（T2N2M0）	-	-	3+	60
20191387	54	IIIC（T3N3M0）	-	-	3+	60
20192266	49	IIIA（T2N2M0）	-	-	3+	60
20192388	48	IIIC（T2N3M0）	70%（+）	70%（+）	-	5
20192549	50	IIIA（T1N2M0）	60%（+）	-	+	20
20192782	42	IIIC（T2N3M0）	70%（+）	10%（+）	-	15
20193474	52	IIIA（T2N2M0）	-	-	2+（FISH-)	70
20194739	67	IIIC（T3N3M0）	80%（+）	80%（+）	3+	15+
20195504	62	IIIC（T2N3M0）	-	-	3+	60
20196702	50	IIIC（T2N3M0）	80%（+）	-	-	5
20200810	42	IIIC（T2N3M0）	80%（+）	80%（+）	3+	30
20200903	45	IIIA（T3N2M0	60%强（+）	+	1+	80
20202118		IIIC（T2N3M0）	-	-	3+	40
20202122		IIIA（T2N2M0）	60%（+）	-	0	10
20202123		IIIC（T1N3M0）	-	-	2+	15
20202194	26	IIB（T2N1M0）	70%（+）	30%（+）	3+	20
20202270	43	IIA（T1N1M0）	-	-	0	20
20202612	59	IIIA（T1N2M0）	80%（+）	80%（+）	0	5
20202687	50	IIIC（T1N3M0）	70%（+）	70%（+）	++	25
20162948	59	IIIC（T3N3M0）	-	-	-	50
201806005	69	IIIC（T1N3M0）	80%（+）	-	3+	85
201806219	71	IIIA（T1N2M0）	90%（+）	90%（+）	1+	7
201806220	47	IIIA（T3N1M0）	90%（+）	60%（+）	3+	65
201806642	60	IIB（T2N1M0）	90%（+）	35%（+）	2+	30+
201806915	41	IIB（T2N1M0）	90% +	90% +	1+	约70
201807078	63	IIB（T2N1M0）	+	-	3+	60
201807404	52	IIIC（T1N3M0）	90%（+）	70%（+）	1 +	约70
201807506	55	IIB（T2N1M0	95%（+）	-	2+	60+
201809407	59	IIB（T2N1M0）	+	+	1+	30
201809595	46	IIIC（T2N3M0）	50%（3+）	-	-	5+
201809928	45	IIIC（T1N3M0	60%（+）	约10%（+）	2+	3+
201810366	63	IIIC（T3N3M0）	-	-	3+	约30
201810504	42	IIB（T2N1M0）	95% +++	95%（+++）	2+	30+
201810571	53	IIIA（T2N2M0）	-	-	1+	70+
201811160	40	IIB（T2N1M0）	-	-	-	40
201812680	51	IIIA（T2N2M0）	40%（+)	10%（+）	2+	约7
201812973	29	IIIA（T2N2M0）	+	+	-	约30
201813066	41	IIIC（T1N3M0）	+	+	-	40%+
201814013	73	IIIA（T3N2M0）	10%+	70%（+）	2+	5+
201814789	45	IIIA（T3N2M0）	+	+		40+
201815176	68	IIIC（T2N3M0）	+	+	3+	45%+
201815661	50	IIIC（T2N3M0	90%（+）	70%（+）	2+	70+
201815945	52	IIIC（T2N3M0	+	+	3+	10（+)
201816469	68	IIIC（T3N3M0	-	-	-	30
201816774	36	IIIC（T2N3M0	-	-	3+	15+
201817876	47	IIIA（T3N2M0）	+	+	-	15
201920626	42	IIIC（T2N3M0	+	+	2 +	30
201922967	55	IIIC（T2N3M0	+	-	3+	1
201813199	48	IIB（T2N1M0）	3+	-	-	30+
201818054	57	IIB（T2N10M0	+	-	-	40%+
